# Supplementary material for: Evaluation of the ActiMotus Software to Accurately Classify Postures and Movements in Children Aged 3–14
Source: Sensors (Basel). 2024 Oct 18;24(20):6705. doi: 10.3390/s24206705 (PMC11510827; doi:10.3390/s24206705)
Supplement: Supplementary file 1 [file sensors-24-06705-s001.zip]

Archive with 1 entries (1 files):
- sensors-3236471-supplementary.pdf
